# Supplementary material for: Impact of Concurrent aerobic–anaerobic Methanotrophy on Methane Emission from Marine Sediments in Gas Hydrate Area
Source: Environ Sci Technol. 2024 Mar 6;58(11):4979–88. doi: 10.1021/acs.est.3c09484 (PMC10956523; doi:10.1021/acs.est.3c09484)
Supplement: Supplementary file 2 — es3c09484_si_002.xlsx [file es3c09484_si_002.xlsx]

## Sheet: Table S1
Table S1 List of push core samples.
Site	ID	Water depth (m)	Core number	Length (cm)	Lithology	Storage	Analysis
Inside microbial mat	LB1-PC-IBM	542	2	30	Black silt (top <7 cm), gray or olive silt (lower part)	4°C	SO42-, DIC
			3	31.7		4°C	H2S
			5	19.3		Room temperature	CH4
			6	26		4°C	DO, ORP
			8	23		-80°C	16S rRNA, lipids
			9	23.5		4°C	13C-labeled incubation
Outside microbial mat	LB1-PC-OBM	541	1	31	Reddish brown silt (top <5 cm), black, gray, or olive silt (lower part)	4°C	SO42-, DIC
			3	32		4°C	H2S
			5	27		Room temperature	CH4
			6	24		4°C	DO, ORP
			8	32.5		-80°C	16S rRNA, lipids
			9	34		4°C	13C-labeled incubation
Reference	REF-PC	596	1	31	Reddish brown silt (top <7 cm), gray or olive silt (lower part)	4°C	SO42-, DIC
			3	31.5		4°C	H2S
			1*	30		Room temperature	CH4
			4	29		-80°C	16S rRNA, lipids
			5	31		4°C	13C-labeled incubation
			6	30.4		4°C	DO, ORP
*Push core for gas analysis at REF-PC was collected on a different dive from that in which cores for genetic and lipid analysis and incubation were retrieved.

## Sheet: Table S2
Table S2 Parameters and methane oxidation rates measured for incubated sediments.
Site	ID	Depth (cmbsf)	Condition	Sediment (mL)	Seawater (mL)	Porosity (v/v)*	DIC (mM)†	Incubation period (d)‡	Methane oxidation rate (pmol ml-1 d-1)
Inside microbial mat	LB1-PC-IBM	0–10	Oxygen amended	14.7	25.3	0.804753	14.0349	105 (46)	56000 ± 4000
		0–10	Anaerobic	14.7	45.3	0.804753	18.116	147 (41)	16000 ± 1000
		10–14	Anaerobic	17.51	42.49	0.77325	18.2447	176 (35)	550 ± 90
Outside microbial mat	LB1-PC-OBM	0–6	Oxygen amended	14.04	25.96	0.877926	8.20201	108	N.D.
		6–12	Anaerobic	18.96	41.04	0.785833	11.8525	152	N.D.
Reference	REF-PC	0–6	Oxygen amended	17.73	22.27	0.878138	6.9999	108	N.D.
		6–10	Anaerobic	19.87	40.13	0.854094	14.366	152	N.D.
*Determined for different cores collected at the same site. †Average concentration of dissolved inorganic carbon (DIC) in water sampled periodically in the course of incubation. ‡Numbers in parentheses indicate the periods during which DIC data were used for calculation of the methane oxidation rate. N.D., not determined.

## Sheet: Table S3
Table S3 Summary of high-throughput 16S rRNA gene and transcript sequence data.
				DNA (16S rRNA gene)									RNA (16S rRNA transcript)
Sample No.	Site	Depth (cm)	Sample ID	Sediment wet weight (g)**	Sediment dry weight (g)***	No. of sequences	Chao1*	s	Shannon	s	Simpson reciprocal	s	Sediment wet weight (g)**	Sediment dry weight (g)***	No. of seqences	Chao1*	s	Shannon	s	Simpson reciprocal	s
1	Inside microbial mat	1	D6 0-2_1	0.49	0.252585	68588	5737.29	253.076	6.43998	0.00907011	22.0682	0.0884371	0.486	0.250523	108349	4052.42	220.96	4.82638	0.0210855	5.331	0.0521293
2			D6 0-2_2	0.488	0.251554	66676	6677.7	236.446	6.22435	0.0167325	15.1529	0.138426	0.327	0.168562	97510	4187.16	227.99	4.79606	0.0188053	5.60393	0.0511386
3			D6 0-2_3	0.531	0.27372	75470	7727.1	197.539	6.19187	0.0149833	13.2403	0.109804	0.438	0.22578	69495	3774.66	167.127	4.86622	0.0092278	5.66988	0.0278113
4		3	D6 2-4_1	0.558	0.287638	70810	5729.98	171.138	6.37307	0.0144825	19.1278	0.183023	0.525	0.270627	128427	3839.44	252.043	5.27456	0.0127343	7.46336	0.0682724
5			D6 2-4_2	0.571	0.294339	70523	9660.33	441.737	6.41878	0.0129002	12.9248	0.0898224	0.527	0.271658	110737	4308.61	177.269	4.99065	0.012577	6.60909	0.0345704
6			D6 2-4_3	0.581	0.299494	54935	6530.77	334.573	6.54238	0.00611112	21.9237	0.123169	0.516	0.265988	96936	4760.09	256.022	5.14581	0.0114407	7.22169	0.0588644
7		5	D6 4-6_1	0.664	0.342279	77129	3521	124.065	6.77063	0.00740964	23.2288	0.238097	0.668	0.34434	99721	5887.53	242.809	5.14437	0.0130091	9.44888	0.0700621
8			D6 4-6_2	0.761	0.39228	74663	3577.77	138.199	6.4325	0.00790147	19.4948	0.118814	0.696	0.358774	80602	6457.87	263.74	5.12577	0.0111515	8.7144	0.0450598
9			D6 4-6_3	0.694	0.357743	71494	3391.48	85.8397	6.55006	0.0121431	21.1553	0.159415	0.658	0.339186	83296	3630.38	214.018	4.89093	0.00875437	8.17025	0.0396004
10		7	D6 6-8_1	0.603	0.310834	93885	4774.63	187.844	6.66854	0.0179534	23.6159	0.253959	0.745	0.384032	80955	3526.19	174.578	4.51624	0.0174519	5.64292	0.0386192
11			D6 6-8_2	0.655	0.337639	61932	4080.06	106.046	6.48966	0.0113491	19.9628	0.172515	0.555	0.286091	81563	6383.1	219.924	4.72304	0.0116093	5.35958	0.0327003
12			D6 6-8_3	0.575	0.296401	75600	3589.02	179.098	6.51432	0.0130635	19.9514	0.213953	0.652	0.336093	116504	4061.18	168.145	4.49329	0.0174325	5.14181	0.0247422
13		9	D6 8-10_1	0.587	0.302587	69991	4036.96	115.703	5.90733	0.0118857	10.3357	0.0598357	0.658	0.339186	115968	3582.76	138.113	4.27981	0.0119629	4.22132	0.0180477
14			D6 8-10_2	0.551	0.284029	65095	3578.05	150.095	5.96759	0.0208046	11.5484	0.0961279	0.507	0.261348	106506	4757.85	202.482	4.46201	0.0131301	4.35965	0.0203151
15			D6 8-10_3	0.582	0.300009	62059	4160.02	144.739	5.8768	0.011149	10.1335	0.0511209	0.641	0.330422	113773	6119.39	241.834	4.83301	0.0173506	5.34549	0.053674
16		11	D6 10-12_1	0.559	0.343304	82092	3075.59	101.99	5.12451	0.00935479	8.42611	0.0459795	0.843	0.51772	103837	3534.05	233.963	4.53504	0.0168911	5.75178	0.0524942
17			D6 10-12_2	0.585	0.359272	81534	3122.45	265.228	5.04956	0.0127211	8.24123	0.0375539	0.632	0.388136	77800	4731.63	270.325	4.60902	0.00934342	4.72038	0.0239482
18			D6 10-12_3	0.631	0.387522	94351	3051.26	146.148	5.05982	0.0174406	7.95821	0.0673196	0.649	0.398576	96579	4562.49	227.706	4.3052	0.015833	4.04194	0.0270471
19		13	D6 12-14_1	0.533	0.327336	76941	2642.6	133.364	4.70523	0.0173203	6.86512	0.0322893	0.682	0.418843	100954	4159.5	207.583	4.04778	0.0217327	3.96935	0.0223792
20			D6 12-14_2	0.481	0.295401	85937	2396.79	92.571	4.79202	0.0115622	7.30866	0.0424556	0.535	0.328565	70787	5368.35	259.626	4.17109	0.00999907	3.60549	0.018564
21			D6 12-14_3	0.607	0.372783	58014	2404.71	94.0691	4.88535	0.0128927	7.41604	0.035128	0.674	0.41393	104398	2729.6	132.754	3.757	0.0165501	3.41278	0.0200316
22		17	D6 16-18_1	0.5638	0.346252	143945	3105	112.313	4.96503	0.013366	6.30644	0.0633115	0.4366	0.268133	116078	3527.36	180.952	4.03447	0.0131648	3.96099	0.0238571
23			D6 16-18_2	0.489	0.300314	150613	2885.45	80.3806	5.20634	0.0171759	6.83225	0.0799726	0.5159	0.316835	93464	3827.69	174.077	4.19037	0.0149891	4.15432	0.028216
24			D6 16-18_3	0.4689	0.28797	180408	3657.57	108.096	4.99751	0.0176348	6.30988	0.0358992	0.537	0.329793	107694	5551.81	285.071	4.20043	0.0178217	3.87154	0.0249693
25		21	D6 20-22_1	0.5697	0.349875	126869	3237.72	103.358	5.71416	0.0219179	10.6833	0.0815562	0.4428	0.271941	102802	4446.19	126.178	4.13269	0.011159	3.8667	0.0165612
26			D6 20-22_2	0.504	0.309526	104923	3233.42	87.3498	5.71704	0.016009	10.6174	0.0717597	0.451	0.276977	138894	3657.51	126.635	3.89123	0.0214363	3.51998	0.0275918
27			D6 20-22_3	0.5617	0.344962	95820	4264	77.9861	5.69579	0.0152176	10.0072	0.0526643	0.6017	0.369528	122787	3411.48	115.486	3.81282	0.00628274	3.51931	0.0149904
28	Outside microbial mat	1	D8 0-2_1	0.539	0.26247	66637	10705.6	233.107	9.46614	0.0180738	127.527	1.60399	0.638	0.310678	89060	12835.3	249.546	9.90544	0.0126648	135.688	1.5102
29			D8 0-2_2	0.47	0.22887	78744	11750.7	179.665	9.50188	0.01286	129.394	0.756376	0.891	0.433878	71546	14389.6	277.071	9.99445	0.0153577	137.428	1.99097
30			D8 0-2_3	0.605	0.294609	56652	13763.6	225.456	9.39216	0.00888323	110.884	0.921939	0.894	0.435339	101346	13453.6	249.464	9.9802	0.0141234	134.692	2.3236
31		3	D8 2-4_1	0.514	0.250296	67672	5575.54	142.705	8.68844	0.00683451	102.967	0.607305	0.572	0.278539	56734	11642.2	295.566	9.04272	0.0111305	97.6841	0.953456
32			D8 2-4_2	0.488	0.237635	48312	8612.88	181.526	8.78773	0.00416542	104.557	0.456713	0.689	0.335513	84319	11837.8	321.119	9.08632	0.0135601	101.159	1.37577
33			D8 2-4_3	0.595	0.289739	75281	9054.93	193.504	8.7509	0.0168685	95.201	0.917008	0.854	0.415861	111287	8947.81	301.4	8.82766	0.0123491	91.6208	0.616524
34		5	D8 4-6_1	0.56	0.272696	53712	13952.1	235.124	9.4834	0.00878178	131.168	0.59389	0.645	0.314087	100850	9300.02	238.259	8.03933	0.0148794	41.8658	0.41249
35			D8 4-6_2	0.634	0.30873	85499	12919.6	198.209	9.53052	0.0175066	138.78	1.44246	0.571	0.278052	120430	10876.5	308.4	8.19805	0.0160009	45.0207	0.430014
36			D8 4-6_3	0.508	0.247374	83725	11918.4	253.386	9.51278	0.010306	143.668	1.24294	0.583	0.283896	102719	10492.4	481.124	8.02273	0.0170089	36.4266	0.360958
37		7	D8 6-8_1	0.443	0.215722	74536	9562.37	141.782	9.28195	0.00714151	114.694	0.950539	0.723	0.35207	106515	8038.27	281.825	7.48019	0.0151472	33.5444	0.213708
38			D8 6-8_2	0.568	0.276591	65890	9608.46	174.294	9.27908	0.00730694	116.138	1.40046	0.692	0.336974	125108	9647.49	285.624	7.59009	0.0125346	34.9359	0.272517
39			D8 6-8_3	0.58	0.282435	65624	9732.4	156.637	9.29934	0.0114967	113.349	0.816269	0.561	0.273183	132624	11509.5	294.601	7.73144	0.0118314	34.6932	0.25668
40		9	D8 8-10_1	0.499	0.242991	81661	7709.6	132.91	9.54686	0.0139716	144.49	2.08628	0.495	0.241043	103061	6388.11	286.177	7.56135	0.0102209	33.2213	0.291713
41			D8 8-10_2	0.53	0.258087	68775	8880.16	248.778	9.53483	0.0172762	138.973	2.22813	0.662	0.322365	113769	8334.78	300.438	7.38645	0.0204791	23.6829	0.31085
42			D8 8-10_3	0.594	0.289252	73794	8902.7	236.935	9.60516	0.014476	141.883	2.16232	0.528	0.257113	199324	6462.51	166.185	7.35788	0.0170372	25.271	0.366938
43		11	D8 10-12_1	0.591	0.32729	99129	6857.51	138.705	9.46554	0.00988312	152.954	1.57253	0.611	0.338366	93061	6800.86	164.022	7.68239	0.012522	37.7125	0.255781
44			D8 10-12_2	0.637	0.352764	73576	9721.64	134.479	9.39296	0.0146456	119.188	1.42053	0.701	0.388207	108809	6955.48	120.411	7.60514	0.0204913	35.7451	0.341562
45			D8 10-12_3	0.575	0.318429	75561	8468.86	203.919	9.14747	0.00797545	88.7926	0.576436	0.662	0.366609	111047	7515.41	190.581	7.76128	0.0114702	38.8659	0.370916
46		17	D8 16-18_1	0.6127	0.339307	80711	10470	203.315	9.81435	0.0132444	147.825	1.73035	0.793	0.439155	93417	6236.93	113.445	8.62541	0.0125069	70.9917	0.617644
47			D8 16-18_2	0.5177	0.286697	111161	8551.75	136.495	9.82902	0.0113383	198.767	2.44249	0.71	0.393191	118166	6157.91	175.211	8.52344	0.0125253	63.6106	0.533977
48			D8 16-18_3	0.5667	0.313833	95409	8090.52	231.564	9.39854	0.0132784	92.9071	1.2717	0.743	0.411466	114837	6858.13	227.78	8.56061	0.0123802	58.5368	0.947866
49		23	D8 22-24_1	0.5961	0.330114	88296	9738.42	276.59	9.45926	0.0107219	74.8926	1.37815	0.6773	0.375082	128696	6367.48	197.375	8.78846	0.0133692	82.3348	0.889573
50			D8 22-24_2	0.5822	0.322416	113724	7168.46	190.461	8.55867	0.0215986	31.9896	0.725486	0.8216	0.454994	78375	5508.09	133.206	8.75223	0.00988743	80.6249	0.619338
51			D8 22-24_3	0.7538	0.417447	119913	6883.66	177.151	8.47466	0.0219231	31.0185	0.690068	0.5858	0.32441	103409	6034.33	210.077	8.81377	0.0118607	86.1613	0.846629
52	Reference	1	D12 0-2_1	0.453	0.183823	45889	6521.25	80.5007	9.23075	0.00736852	109.15	1.122	0.593	0.240634	78881	12717.3	191.338	8.81377	0.0118607	86.1613	0.846629
53			D12 0-2_2	0.404	0.163939	68240	5771.46	78.9851	9.34149	0.0139073	131.504	1.70788	0.564	0.228866	86823	13255.6	345.602	9.97812	0.0105189	183.846	2.28987
54			D12 0-2_3	0.554	0.224808	77037	5907.98	136.114	9.13316	0.00939275	101.388	1.16578	0.839	0.340458	94612	12475.9	371.782	10.0663	0.0163179	194.393	3.37498
55		3	D12 2-4_1	0.471	0.191127	61457	7376.5	143.391	9.29415	0.0102739	113.932	1.17693	0.673	0.273097	122469	12225.5	298.211	9.94604	0.00995179	175.891	1.97755
56			D12 2-4_2	0.522	0.211822	65058	6872.39	148.578	9.13357	0.0109939	99.2311	1.1529	0.698	0.283242	123036	13690.4	344.366	9.42381	0.0101308	94.4962	0.863238
57			D12 2-4_3	0.616	0.249967	69880	6710.13	171.446	8.88858	0.0138781	83.1454	1.04061	0.722	0.29298	72452	12871.9	273.621	9.55151	0.00898512	102.085	1.14624
58		5	D12 4-6_1	0.53	0.215069	59946	12182.5	292.687	9.37479	0.0110974	101.007	1.35509	0.395	0.160287	143365	13550	265.45	9.63441	0.0128193	102.958	1.06154
59			D12 4-6_2	0.628	0.254836	82915	10927	335.223	9.28819	0.0141254	95.7782	1.03461	0.755	0.306372	109726	11952.6	305.065	9.41358	0.0156714	70.7149	0.89837
60			D12 4-6_3	0.537	0.217909	82776	15328.4	318.838	9.48243	0.0162422	97.524	1.31472	0.567	0.230083	94098	12476.5	349.82	9.30935	0.0172619	67.3294	1.30417
61		7	D12 6-8_1	0.59	0.239416	64799	3795.67	77.8078	8.96961	0.00927879	136.83	0.974285	0.591	0.239822	91263	12573.4	250.073	9.26926	0.0118711	63.5545	0.979599
62			D12 6-8_2	0.614	0.249155	73707	5977.88	119.863	9.23911	0.013523	136.828	1.30443	0.824	0.334371	101096	10667.2	267.26	9.10829	0.0115796	45.1287	0.63616
63			D12 6-8_3	0.641	0.260111	39230	5833.09	41.3054	9.26523	0.00542417	143.633	0.716692	0.521	0.211417	116116	10297.7	233.045	8.85146	0.0152604	43.607	0.505655
64		9	D12 8-10_1	0.519	0.210605	71850	7853.66	130.584	9.58757	0.0118701	156.747	2.28314	0.532	0.21588	126992	12409.7	273.737	8.87267	0.0137961	42.1304	0.470878
65			D12 8-10_2	0.482	0.195591	74554	7842.56	86.2227	9.62343	0.00817028	153.961	0.877185	0.696	0.28243	128537	11212.3	232.827	9.43756	0.0140845	78.5064	1.22331
66			D12 8-10_3	0.708	0.287299	62173	9455.65	67.52	9.86178	0.00626882	185.955	1.3343	0.609	0.247126	109874	11098.1	313.501	9.37827	0.0157969	80.5107	1.07732
67		11	D12 10-12_1	0.5826	0.236413	101385	15975.2	335.065	10.5982	0.010605	317.037	2.92625	0.537	0.217909	113376	8819.3	232.261	9.26374	0.0101989	67.6748	0.761442
68			D12 10-12_2	0.494	0.20046	102004	13516.3	225.573	10.4575	0.0117588	297.567	2.17662	0.548	0.222373	96697	10972.1	183.636	9.14863	0.0198714	54.7732	0.808048
69			D12 10-12_3	0.5603	0.227364	105095	12286.4	216.491	10.3448	0.0153314	277.146	3.7917	0.439	0.178142	120781	10233.8	188.465	9.33997	0.0179771	59.7945	0.974532
70		17	D12 16-18_1	0.7416	0.376756	103408	11478.7	172.877	10.346	0.0119327	262.628	2.90783	0.64	0.32514	125689	8428.71	125.739	9.24501	0.0220947	59.2808	1.00139
71			D12 16-18_2	0.6274	0.318739	103086	9939.42	181.696	10.2458	0.0158859	258.23	3.96067	0.561	0.285006	97177	11300.6	213.857	9.39118	0.0163209	71.9164	1.03652
72			D12 16-18_3	0.4137	0.210173	113855	11155.9	197.947	10.3969	0.0106087	265.755	2.94138	0.68	0.345462	90662	13320.8	205.161	9.51559	0.0157333	74.0274	1.27267
73		23	D12 22-24_1	0.4913	0.249596	88524	6772.71	93.6777	9.85557	0.0108322	184.301	1.49951	0.769	0.390676	116660	9807.05	234.872	9.77484	0.0138544	84.4237	1.51
74			D12 22-24_2	0.5825	0.295929	100035	5656.81	77.5154	9.90025	0.013283	215.126	3.22186	0.646	0.328189	92101	9294.33	136.137	9.91519	0.00826061	193.316	1.31864
75			D12 22-24_3	0.4874	0.247615	91793	6016.8	68.3172	9.79903	0.0117971	196.986	2.49208	0.581	0.295166	95384	9667.03	165.026	9.98166	0.00963545	215.34	2.35078
* Alpha diversity indices (Chao1, Shannon and Simpson reciprocal) were calculated based on the equal numbers (n = 41,514) of the sequences subsampled 10 times from the original libraries. Data are presented as the mean value and standard deviation (s). ** The wet weight of the sediment was measured after the centrifugation (×13,500 g 5 min at 4°C) and removal of the supernatant. *** The dry weigh…

## Sheet: Table S4
Table S4 Concentrations of archaeal and bacterial lipids in sediments.
			Concentration (μg g-1 dry sed.)			Concentration (ng g-1 dry sed.)*				Relative abundance (%)‡
Site	ID	Depth (cmbsf)	Neutral archaeol	Polar archaeol		C30 hopanol†	C31 hopanol†	C32 hopanol		C30 hopanol	C31 hopanol	C32 hopanol
Inside microbial mat	LB1-PC-IBM	0–2	1.33461	1.02216		56.1621	233.146	1558.13		3.04	12.62	84.34
		2–4	1.4075	2.0969		83.0579	279.735	2101.83		3.37	11.35	85.28
		4–6	0.750485	1.10315		64.998	167.425	1593.36		3.56	9.17	87.27
		6–8	1.94821	3.18603		53.8485	87.1441	1229.2		3.93	6.36	89.71
		8–10	0.907765	1.60578		98.2864	106.229	1780.87		4.95	5.35	89.69
		10–12	1.6392	1.3684		87.5309	95.9407	1532.82		5.1	5.59	89.31
		12–14	0.533685	0.610051		N.A.	N.A.	N.A.		N.A.	N.A.	N.A.
Outside microbial mat	LB1-PC-OBM	2–4	N.D.	N.A.		76.2694	280.961	2657.37		2.53	9.32	88.15
		4–6	N.D.	N.A.		78.7976	240.584	2475.14		2.82	8.61	88.58
Reference	REF-PC	6–8	N.D.	N.A.		88.5774	278.667	2445.02		3.15	9.91	86.95
		8–10	N.D.	N.A.		79.9612	242.539	2628.1		2.71	8.22	89.07
*Hopanols released from H5IO6/NaBH4 treatment include hexa-, penta-, and tetra-functionalized BHPs for C30, C31, and C32 hopanols, respectively. †Concentrations relative to C32 hopanol. ‡Determined from GC-MS extracted ion chromatograms for m/z 191. N.A., not analyzed. N.D., not detected. sed., sediment.

## Sheet: Table S5
Table S5 Summary of high-throughput 16S rRNA gene and transcript sequence data in 13C-tracer incubation experiments.
Sample	Treatment	Sediment	Condition	Incubation time	DNA (sequences)	RNA (sequences)
UpSed-d0-1	-	Upper sed.	-	day 0	83372	79248
UpSed-d0-2					90910	84316
UpSed-d0-3					77952	85724
13C_UAE-d105A-1	13C		Oxygen amended	day 105	82532	101158
13C_UAE-d105A-2					96960	71912
13C_UAE-d105B-1					85202	93620
13C_UAE-d105B-2					92704	99152
Non_UAE-d105A-1	Non-labeled				89546	64314
Non_UAE-d105A-2					97678	67620
Non_UAE-d105B-1					84722	89766
Non_UAE-d105B-2					101512	125608
LoSed-d0-1	-	Lower sed.	-	day 0	132834	77630
LoSed-d0-2					162174	77846
LoSed-d0-3					129426	73176
13C_LAE-d147A-1	13C		Anaerobic	day 147	75442	71016
13C_LAE-d147A-2					87858	102610
13C_LAE-d147B-1					100216	63930
13C_LAE-d147B-2					96554	77512
Non_LAE-d147A-1	Non-labeled				75986	75224
Non_LAE-d147A-2					94748	102356
Non_LAE-d147B-1					76846	92100
Non_LAE-d147B-2					98508	63944
13C_LAN-d176A-1	13C			day 176	83590	85712
13C_LAN-d176A-2					103264	75034
13C_LAN-d176B-1					90806	80736
13C_LAN-d176B-2					232942	103504
Non_LAN-d176A-1	Non-labeled				99650	88128
Non_LAN-d176A-2					110298	78272
Non_LAN-d176B-1					80098	94434
Non_LAN-d176B-2					246410	78996

## Sheet: Table S6
Table S6 Buoyant density and sequence number of density-resolved fractions in the high-sensitivity RNA-SIP.
Treatment	Sediment	Fraction	DB (g/ml)*	s	Sequences*	s
13C	Upper sed.	1H	1.79977	0.00284813	113344	13427
		2H	1.78521	0.0141011	134496	860.549
		L	1.77233	0.00137301	111234	16737.9
Non-labeled		1H	1.79976	0.00142185	138097	8988.08
		2H	1.79241	0.00140853	119643	22543.5
		L	1.77313	0.00137301	147946	26971.4
13C	Lower sed.	1H	1.79894	0.00142185	119800	1273.5
		2H	1.79322	0.00244349	87560.5	9832.32
		L	1.77313	0.00137301	157799	30644.6
Non-labeled		1H	1.79977	0.00284813	123347	24353
		2H	1.79404	0.00141297	130994	19251.9
		L	1.77392	0	189240	45691.9
* Experiments were conducted in triplicate. Data are presented as the mean value and standard deviation (s).

## Sheet: Table S7
Table S7 Concentrations of archaeal and bacterial lipids in incubated sediments of the inside microbial mat.
				Concentration (μg g-1 dry sed.)			Concentration (ng g-1 dry sed.)				Relative abundance (%)
Depth (cmbsf)	Condition	Vial number	Day	Neutral archaeol	Polar archaeol		C30 hopanol*	C31 hopanol*	C32 hopanol		C30 hopanol	C31 hopanol	C32 hopanol
0–10	-	-	0	0.576734	0.687983		67.5716	136.128	1766.32		3.43	6.91	89.66
	Oxygen amended	13M1	105	N.A.	N.A.		62.125	112.579	1620.82		3.46	6.27	90.27
		13M2	105	N.A.	N.A.		93.0445	155.912	2265.76		3.7	6.2	90.1
		M1	105	N.A.	N.A.		110.736	195.803	2678.26		3.71	6.56	89.73
		M2	105	N.A.	N.A.		100.213	192.924	2386.36		3.74	7.2	89.06
	Anaerobic	13M1	147	1.3321	1.78669		N.A.	N.A.	N.A.		N.A.	N.A.	N.A.
		13M2	147	1.18698	2.22428		N.A.	N.A.	N.A.		N.A.	N.A.	N.A.
		M1	147	1.19529	1.92433		N.A.	N.A.	N.A.		N.A.	N.A.	N.A.
		M2	147	1.78477	2.01043		N.A.	N.A.	N.A.		N.A.	N.A.	N.A.
10–14	-	-	0	0.912151	1.17714		N.A.	N.A.	N.A.		N.A.	N.A.	N.A.
	Anaerobic	13M1	176	0.81243	0.987138		N.A.	N.A.	N.A.		N.A.	N.A.	N.A.
		13M2	176	0.645664	1.0712		N.A.	N.A.	N.A.		N.A.	N.A.	N.A.
		M1	176	1.07517	0.970773		N.A.	N.A.	N.A.		N.A.	N.A.	N.A.
		M2	176	1.8017	0.949987		N.A.	N.A.	N.A.		N.A.	N.A.	N.A.
*Concentrations relative to C32 hopanol. N.A., not analyzed. sed., sediment.

## Sheet: Table S8
Table S8 Calculation of methane oxidation rates in the inside microbial mat sediments.
Sediment (cmbsf)	Condition	Methane oxidation rate (pmol ml-1 d-1)	Methane oxidation rate calculated to 2.0 mM CH4 (nmol ml-1 d-1)	Depth-integrated methane oxidation rate (mmol m-2 d-1)‡
Upper (0–10)	Oxygen amended	56000 ± 4000	-	-
Upper (0–10)	Anaerobic	16000 ± 1000	71 ± 6	7.1 ± 0.6
Upper (0.0–0.5, 0–6)*	Aerobic	41000 ± 4000 to 56000 ± 4000	41 ± 4 to 56 ± 4	0.20 ± 0.02 (2.4 ± 0.2) to 0.28 ± 0.02 (3.4 ± 0.2)
Lower (10–22)	Anaerobic	550 ± 90†	2.5 ± 0.4	0.30 ± 0.05
*Depth distribution of Methylococcaceae was either 0.5 cm given the dissolved oxygen profile, or 6 cm given the distribution of 16S rRNA transcripts and lipids. †Estimated using 10–14 cmbsf sediments (Table S2). ‡Calculated using depth intervals in which dissolved oxygen, OTUs of the relavant ANMEs, or those of the Methylococcaceae (parentheses) were detected.

## Sheet: Table S9
Table S9 Water contents of representative sediments used for nucleic acid extraction.
Site	Depth (cm)	Sample ID	Sediment wet weight (g)*	Sediment dry weight (g)**	Water content (g)	Water content (%)	Mean water content (%)	Applied sediment depth (cm)***
Inside microbial mat	1	D6 0-2_4	0.385	0.192	0.193	50.1299	48.452	1−9
		D6 0-2_5	0.558	0.297	0.261	46.7742
	21	D6 20-22_4	0.424	0.26	0.164	38.6792	38.5861	13−21
		D6 20-22_5	0.491	0.302	0.189	38.4929
Outside microbial mat	1	D8 0-2_4	0.588	0.288	0.3	51.0204	51.3043	1−9
		D8 0-2_5	0.575	0.28	0.295	51.3043
	21	D8 20-22_4	0.505	0.275	0.23	45.5446	44.621	13−21
		D8 20-22_5	0.714	0.402	0.312	43.6975
Reference	1	D12 0-2_4	0.5	0.199	0.301	60.2	59.421	1−13
		D12 0-2_5	0.486	0.201	0.285	58.642
	23	D12 22-24_4	0.521	0.262	0.259	49.7121	49.1968	17−23
		D12 22-24_5	0.493	0.253	0.24	48.6815
* The wet weight of the sediment was measured after the centrifugation (13,500 g 5 min at 4°C) and removal of the supernatant. ** The dry weight was measured after freeze-drying the wet sediment. *** The same water content was assumed for these depth intervals.
